# Supplementary material for: An Escape Room to Orient Preclinical Medical Students to the Simulated Medical Environment
Source: MedEdPORTAL. 2022 Mar 25;18:11229. doi: 10.15766/mep_2374-8265.11229 (PMC8948100; doi:10.15766/mep_2374-8265.11229)
Supplement: Supplementary file 1 — Escape Room Simulation Guide.docxRoom Layout.pdfPatient Chart and Puzzle Template.pdfClue and Exam Findings Cards.pdfAdditional Room Resources.docxParticipant Prebriefing.pptxEscape Room Flow Chart and Codes.pdfExit Questionnaire.docxFaculty Instructions and Debriefing Guidelines.pdfCritical Actions Checklist.docxParticipant Evaluation.docxFollow-up Survey.docx [file mep_2374-8265.11229-s001.zip]

Archive with 13 entries (13 files):
- A. Escape Room Simulation Guide.docx
- C. Patient Chart and Puzzle Template.pdf
- E. Additional Room Resources.docx
- G. Escape Room Flow Chart and Codes.pdf
- H. Exit Questionnaire.docx
- J. Critical Actions Checklist.docx
- K. Participant Evaluation.docx
- L. Follow-up Survey.docx
- B. Room Layout.pdf
- D. Clue and Exam Findings Cards.pdf
- I. Faculty Instructions and Debriefing Guidelines.pdf
- F. Participant Prebriefing.pptx
- Educational_Summary_Report_11229.pdf
